# Supplementary material for: Assessment of Physicians’ Practice in Implementing Antibiotic Stewardship Program in Najran City, Saudi Arabia: A Cross-Sectional Study
Source: Pharmacy (Basel). 2024 Feb 1;12(1):24. doi: 10.3390/pharmacy12010024 (PMC10892749; doi:10.3390/pharmacy12010024)
Supplement: Supplementary file 1 [file pharmacy-12-00024-s001.zip]

Archive with 1 entries (1 files):
- pharmacy-2745377-supplementary.pdf
